# Supplementary material for: Colonization of North America Boosted the Diversification of Whiptail Lizards
Source: Ecol Evol. 2024 Oct 23;14(10):e70418. doi: 10.1002/ece3.70418 (PMC11496772; doi:10.1002/ece3.70418)
Supplement: Supplementary file 1 — Data S1. [file ECE3-14-e70418-s001.zip]

Archive with 6 entries (6 files):
- ece370418-sup-0001-DataS1.docx
- ece370418-sup-0002-FileS1.xlsx
- ece370418-sup-0003-FileS2.tre
- ece370418-sup-0004-FileS3.txt
- ece370418-sup-0005-FileS4.txt
- ece370418-sup-0006-FileS5.pdf
