# Supplementary material for: Colonization of North America Boosted the Diversification of Whiptail Lizards
Source: Ecol Evol. 2024 Oct 23;14(10):e70418. doi: 10.1002/ece3.70418 (PMC11496772; doi:10.1002/ece3.70418)
Supplement: Supplementary file 1 — Data S1. [file ECE3-14-e70418-s001.zip › ece370418-sup-0002-FileS1.xlsx]

## Sheet: Traits
Species	max_SVL	mean_min_Tb	mean_Tb	mean_max_Tb	ref(SVL)	ref(mean_Tb)	ref(min/max_Tb)	Links
Ameiva_aggerecusans	99.3				Meiri (2018)
Ameiva_ameiva	210	36.1	37.75	39.4	Meiri (2018)	Meiri et al (2013)	Meiri et al (2018)
Ameiva_bifrontata	128	38.8	38.8	38.8	Meiri (2018)	Meiri et al (2013)	Meiri et al (2018)
Ameiva_concolor	128				Meiri (2018)
Ameiva_jacuba	106				Meiri (2018)
Ameiva_nodam	101				Meiri (2018)
Ameiva_parecis	90	38.2	38.2	38.2	Meiri (2018)	Meiri et al (2013)	Meiri et al (2018)
Ameiva_praesignis	243				Meiri (2018)
Ameivula_ocellifera	120	34.8	37.25	39.7	Meiri (2018)	Meiri et al (2013)	Meiri et al (2018)
Aspidoscelis_angusticeps	115	39.2	39.27	39.4	Meiri (2018)	Meiri et al (2013)	Meiri et al (2018)
Aspidoscelis_burti	140	36	39.5	43	Meiri (2018)	Meiri et al (2013)	Meiri et al (2018)
Aspidoscelis_calidipes	79	40.4	40.44	40.4	Meiri (2018)	Meiri et al (2013)	Meiri et al (2018)
Aspidoscelis_ceralbensis	95	40	40.35	40.7	Meiri (2018)	Meiri et al (2013)	Meiri et al (2018)
Aspidoscelis_communis	152	36.2	36.2	36.2	Meiri (2018)	Meiri et al (2013)	Meiri et al (2018)
Aspidoscelis_costatus	132				Meiri (2018)
Aspidoscelis_cozumela	83	38	38	38	Meiri (2018)	Meiri et al (2013)	Meiri et al (2018)
Aspidoscelis_deppii	93	37.9	41.25	42.5	Meiri (2018)	Meiri et al (2013)	Meiri et al (2018)
Aspidoscelis_gularis	115	33.5	36.85	41	Meiri (2018)	Meiri et al (2013)	Meiri et al (2018)
Aspidoscelis_guttatus	145	38.2	39.3	40.4	Meiri (2018)	Meiri et al (2013)	Meiri et al (2018)
Aspidoscelis_hyperythrus	72.2	38.5	39.2	39.9	Meiri (2018)	Meiri et al (2013)	Meiri et al (2018)
Aspidoscelis_inornatus	86	38	39.1	40.2	Meiri (2018)	Meiri et al (2013)	Meiri et al (2018)
Aspidoscelis_laredoensis	90	39.4	39.5	39.6	Meiri (2018)	Meiri et al (2013)	Meiri et al (2018)
Aspidoscelis_lineattissimus	112	31.1	33.82	38.4	Meiri (2018)	Meiri et al (2013)	Meiri et al (2018)
Aspidoscelis_marmoratus	107	38.5	38.5	40	Meiri (2018)	Meiri et al (2013)	Meiri et al (2018)
Aspidoscelis_maslini	74.2	35.7	37.07	38.6	Meiri (2018)	Meiri et al (2013)	Meiri et al (2018)
Aspidoscelis_maximus	137				Meiri (2018)
Aspidoscelis_motaguae	145				Meiri (2018)
Aspidoscelis_neotesselatus	107				Meiri (2018)
Aspidoscelis_opatae	73				Barley et al (2021)			https://www.jourls.uchicago.edu/doi/abs/10.1086/715056
Aspidoscelis_preopatae	75				Barley et al (2021)			https://www.jourls.uchicago.edu/doi/abs/10.1086/715056
Aspidoscelis_rodecki	76	36.7	37.81	39.2	Meiri (2018)	Meiri et al (2013)	Meiri et al (2018)
Aspidoscelis_scalaris	125	37.6	37.6	37.6	Meiri (2018)	Meiri et al (2013)	Meiri et al (2018)
Aspidoscelis_sexlineatus	91	36.6	38.8	41	Meiri (2018)	Meiri et al (2013)	Meiri et al (2018)
Aspidoscelis_sonorae	93				Meiri (2018)
Aspidoscelis_stictogrammus	140				Meiri (2018)
Aspidoscelis_tesselatus	107	37.8	39.9	42	Meiri (2018)	Meiri et al (2013)	Meiri et al (2018)
Aspidoscelis_tigris	137	37.1	39.2	41.3	Meiri (2018)	Meiri et al (2013)	Meiri et al (2018)
Aspidoscelis_uniparens	86	36.7	38.85	41	Meiri (2018)	Meiri et al (2013)	Meiri et al (2018)
Aspidoscelis_velox	89	38	38.35	38.7	Meiri (2018)	Meiri et al (2013)	Meiri et al (2018)
Aurivela_longicauda	70	36.7		36.7	Meiri (2018)	Meiri et al (2013)	Meiri et al (2018)
Callopistes_flavipunctatus	325				Meiri (2018)
Callopistes_maculatus	173	36.9	37.95	39	Meiri (2018)	Meiri et al (2013)	Meiri et al (2018)
Cnemidophorus_arenivagus	85	36.7		36.7	Meiri (2018)	Meiri et al (2013)	Meiri et al (2018)
Cnemidophorus_cryptus	72	38.9	39.15	39.4	Meiri (2018)	Meiri et al (2013)	Meiri et al (2018)
Cnemidophorus_gramivagus	116	37.6	37.65	37.7	Meiri (2018)	Meiri et al (2013)	Meiri et al (2018)
Cnemidophorus_lemniscatus	113	37.6	38.2	38.8	Meiri (2018)	Meiri et al (2013)	Meiri et al (2018)
Cnemidophorus_ruatanus	113.4				Meiri (2018)
Cnemidophorus_splendidus	80	37		37	Meiri (2018)		Meiri et al (2018)
Cnemidophorus_vanzoi	133	41	41	41	Meiri (2018)	Meiri et al (2013)	Meiri et al (2018)
Contomastix_celata	70.3				Cabrera et al (2019)			https://web.s.ebscohost.com/abstract?direct=true&profile=ehost&scope=site&authtype=crawler&jrnl=02680130&AN=135953303&h=mng4QOXK1TdKsn4QqphHjg0ih%2bzIYD7tyoRlQLQbeW7In9uMoGgjSg%2bIUKDfhOVrAE6gD%2byrmhKqoDdkYJoSMg%3d%3d&crl=c&resultNs=AdminWebAuth&resultLocal=ErrCrlNotAuth&crlhashurl=login.aspx%3fdirect%3dtrue%26profile%3dehost%26scope%3dsite%26authtype%3dcrawler%26jrnl%3d02680130%26AN%3d135953303
Contomastix_lacertoides	76.9	35	35.1	35.2	Meiri (2018)	Meiri et al (2013)	Meiri et al (2018)
Contomastix_serrana	63.3				Meiri (2018)
Contomastix_vacariensis	81.8				Meiri (2018)
Crocodilurus_amazonicus	320	31.2	31.2	31.2	Meiri (2018)	Meiri et al (2013)	Meiri et al (2018)
Dicrodon_guttulatum	163	32.2	32.2	32.2	Meiri (2018)	Meiri et al (2013)	Meiri et al (2018)
Dracaena_guianensis	412	32.2	32.2	32.2	Meiri (2018)	Meiri et al (2013)	Meiri et al (2018)
Glaucomastix_abaetensis	72	36.7	37.45	38.2	Meiri (2018)	Meiri et al (2013)	Meiri et al (2018)
Glaucomastix_cyanura	81.9				Meiri (2018)
Glaucomastix_littoralis	81.8	36.5	37.6	38.7	Meiri (2018)	Meiri et al (2013)	Meiri et al (2018)
Glaucomastix_venetacauda	87				Meiri (2018)
Holcosus_amphigrammus	105				Meza-Lázaro & de Oca (2015)			https://onlinelibrary.wiley.com/doi/epdf/10.1111/zoj.12264
Holcosus_festivus	144	34.4	36.65	37.7	Meiri (2018)	Meiri et al (2013)	Meiri et al (2018)
Holcosus_gaigeae	125				Meiri (2018)			https://onlinelibrary.wiley.com/doi/epdf/10.1111/zoj.12264
Holcosus_hartwegi	138				Meza-Lázaro & de Oca (2015)			https://onlinelibrary.wiley.com/doi/epdf/10.1111/zoj.12264
Holcosus_leptophrys	133	35.6	36.4	37.2	Meiri (2018)	Meiri et al (2013)	Meiri et al (2018)
Holcosus_parvus	109				Meza-Lázaro & de Oca (2015)			https://onlinelibrary.wiley.com/doi/epdf/10.1111/zoj.12264
Holcosus_pulcher
Holcosus_quadrilineatus	88	37.3	37.45	37.6	Meiri (2018)	Meiri et al (2013)	Meiri et al (2018)
Holcosus_sinister	109				Meza-Lázaro & de Oca (2015)			https://onlinelibrary.wiley.com/doi/epdf/10.1111/zoj.12264
Holcosus_stuarti	90				Meza-Lázaro & de Oca (2015)			https://onlinelibrary.wiley.com/doi/epdf/10.1111/zoj.12264
Holcosus_thomasi	92				Meza-Lázaro & de Oca (2015)			https://onlinelibrary.wiley.com/doi/epdf/10.1111/zoj.12264
Holcosus_undulatus	138	37	38.3	39.6	Meiri (2018)	Meiri et al (2013)	Meiri et al (2018)
Kentropyx_altamazonica	114	34.8	35.35	35.9	Meiri (2018)	Meiri et al (2013)	Meiri et al (2018)
Kentropyx_borckiana	101				Meiri (2018)
Kentropyx_calcarata	119	34.2	35.9	37.6	Meiri (2018)	Meiri et al (2013)	Meiri et al (2018)
Kentropyx_paulensis	77				Meiri (2018)
Kentropyx_pelviceps	130	33.9	34	34.1	Meiri (2018)	Meiri et al (2013)	Meiri et al (2018)
Kentropyx_sp
Kentropyx_striata	127	35.7	36.95	38.2	Meiri (2018)	Meiri et al (2013)	Meiri et al (2018)
Kentropyx_vanzoi	85				Meiri (2018)
Kentropyx_viridistriga	107				Meiri (2018)
Medopheos_edracanthus	93.8		36.5		Meiri (2018)	Meiri et al (2013)
Pholidoscelis_auberi	136				Meiri (2018)
Pholidoscelis_chrysolaemus	160	36.6	37.05	37.5	Meiri (2018)	Meiri et al (2013)	Meiri et al (2018)
Pholidoscelis_corax	132	33.7	33.7	33.7	Meiri (2018)	Meiri et al (2013)	Meiri et al (2018)
Pholidoscelis_corvinus	133				Meiri (2018)
Pholidoscelis_dorsalis	117				Meiri (2018)
Pholidoscelis_erythrocephalus	140				Meiri (2018)
Pholidoscelis_exsul	201	36.2	37.85	39.5	Meiri (2018)	Meiri et al (2013)	Meiri et al (2018)
Pholidoscelis_fuscatus	250	35.8	35.95	36.1	Meiri (2018)	Meiri et al (2013)	Meiri et al (2018)
Pholidoscelis_griswoldi	200				Meiri (2018)
Pholidoscelis_lineolatus	59				Meiri (2018)
Pholidoscelis_maynardi	72				Meiri (2018)
Pholidoscelis_plei	181	36.6	36.6	36.6	Meiri (2018)	Meiri et al (2013)	Meiri et al (2018)
Pholidoscelis_pluvianotatus	169	37.8	37.8	37.8	Meiri (2018)	Meiri et al (2013)	Meiri et al (2018)
Pholidoscelis_polops	69				Meiri (2018)
Pholidoscelis_taeniurus	105	37.2	37.2	37.2	Meiri (2018)	Meiri et al (2013)	Meiri et al (2018)
Pholidoscelis_wetmorei	52.4				Meiri (2018)
Salvator_duseni	410				Meiri (2018)
Salvator_merianae	501	35	35	35	Meiri (2018)	Meiri et al (2013)	Meiri et al (2018)
Salvator_rufescens	614				Meiri (2018)
Teius_teyou	150				Meiri (2018)
Tupinambis_cryptus	391				Meiri (2018)
Tupinambis_longilineus	255				Meiri (2018)
Tupinambis_quadrilineatus	270	37.2	37.2	37.2	Meiri (2018)	Meiri et al (2013)	Meiri et al (2018)
Tupinambis_teguixin	500	32	34.1	35	Meiri (2018)	Meiri et al (2013)	Meiri et al (2018)

## Sheet: References
Citation	Reference
Barley et al (2021)	Barley, A. J., Reeder, T. W., de Oca, A. N. M., Cole, C. J., & Thomson, R. C. (2021). A new diploid parthenogenetic whiptail lizard from Sonora, Mexico, is the "missing link" in the evolutionary transition to polyploidy. American Naturalist, 198(2), 295-309. https://doi.org/10.1086/715056
Cabrera et al (2019)	Cabrera, M. R., Carreira, S., Di Pietro, D. O., & Rivera, P. C. (2019). A new species of Contomastix (Squamata, Teiidae) supported by total evidence, with remarks on diagnostic characters defining the genus. Herpetological Journal, 29(1), 23-36. https://doi.org/10.33256/hj29.1.2336
Caetano et al (2022)	Caetano, G. H. d. O., Chapple, D. G., Grenyer, R., Raz, T., Rosenblatt, J., Tingley, R., . . . Roll, U. (2022). Automated assessment reveals that the extinction risk of reptiles is widely underestimated across space and phylogeny. PLoS Biology, 20(5), e3001544. https://doi.org/10.1371/journal.pbio.3001544
Meiri et al (2018)	Meiri, S., Bauer, A. M., Allison, A., Castro-Herrera, F., Chirio, L., Colli, G., . . . Roll, U. (2018). Extinct, obscure or imaginary: The lizard species with the smallest ranges. Diversity and Distributions, 24(2), 262-273. https://doi.org/10.1111/ddi.12678
Meiri et al (2013)	Meiri, S., Bauer, A. M., Chirio, L., Colli, G. R., Das, I., Doan, T. M., . . . Van Damme, R. (2013). Are lizards feeling the heat? A tale of ecology and evolution under two temperatures. Global Ecology and Biogeography, 22(7), 834-845. https://doi.org/10.1111/geb.12053
Meza-Lázaro & de Oca (2015)	Meza-Lázaro, R. N., & de Oca, A. N. (2015). Long forsaken species diversity in the Middle American lizard Holcosus undulatus (Teiidae). Zoological Journal of the Linnean Society, 175(1), 189-210. https://doi.org/10.1111/zoj.12264
Roll et al (2017)	Roll, U., Feldman, A., Novosolov, M., Allison, A., Bauer, A. M., Bernard, R., . . . Meiri, S. (2017). The global distribution of tetrapods reveals a need for targeted reptile conservation. Nature Ecology & Evolution, 1(11), 1677-1682. https://doi.org/10.1038/s41559-017-0332-2
