# Supplementary material for: Colonization of North America Boosted the Diversification of Whiptail Lizards
Source: Ecol Evol. 2024 Oct 23;14(10):e70418. doi: 10.1002/ece3.70418 (PMC11496772; doi:10.1002/ece3.70418)
Supplement: Supplementary file 1 — Data S1. [file ECE3-14-e70418-s001.zip › ece370418-sup-0003-FileS2.tre]

(((((((((((((((((Aspidoscelis_rodecki:0.254121,Aspidoscelis_angusticeps:0.254121):0.0382711,Aspidoscelis_motaguae:0.2923921):0.2180668,(Aspidoscelis_maslini:0.1889077,Aspidoscelis_cozumela:0.1889077):0.3215512):2.1466565,Aspidoscelis_communis:2.6571154):0.3101716,((Aspidoscelis_velox:1.2948006,Aspidoscelis_burti:1.2948006):0.481419,Aspidoscelis_stictogrammus:1.7762196):1.1910674):0.0400909,(((Aspidoscelis_costatus:0.4982939,Aspidoscelis_scalaris:0.4982939):0.151347,Aspidoscelis_gularis:0.6496409):2.15e-05,Aspidoscelis_laredoensis:0.6496624):2.3577155):1.2002426,(((((Aspidoscelis_preopatae:0.0001709,Aspidoscelis_opatae:0.0001709):0.0001208,Aspidoscelis_uniparens:0.0002917):0.0001506,Aspidoscelis_sonorae:0.0004424):1.3596269,Aspidoscelis_inornatus:1.3600693):1.2928301,Aspidoscelis_sexlineatus:2.6528994):1.5547211):0.6174381,Aspidoscelis_calidipes:4.8250586):1.5784598,(((Aspidoscelis_tesselatus:0.0158568,Aspidoscelis_neotesselatus:0.0158568):0.0112125,(Aspidoscelis_tigris:0.0270684,Aspidoscelis_marmoratus:0.0270684):8.55e-07):4.5187355,Aspidoscelis_maximus:4.5458048):1.8577136):1.5673779,(((Aspidoscelis_ceralbensis:3.94439,Aspidoscelis_hyperythrus:3.94439):1.0381945,(Aspidoscelis_lineattissimus:4.150442,Aspidoscelis_deppii:4.150442):0.8321425):0.8462998,Aspidoscelis_guttatus:5.8288843):2.142012):1.855492,(((((((Holcosus_thomasi:1.2077751,Holcosus_parvus:1.2077751):1.2461812,Holcosus_undulatus:2.4539563):0.3394818,(Holcosus_stuarti:0.7086865,Holcosus_hartwegi:0.7086865):2.0847516):0.3480546,((Holcosus_sinister:2.0176947,Holcosus_amphigrammus:2.0176947):0.8403378,Holcosus_gaigeae:2.8580325):0.2834602):0.8369307,Holcosus_leptophrys:3.9784234):1.4270499,Holcosus_pulcher:5.4054733):2.009253,(Holcosus_quadrilineatus:5.3809984,Holcosus_festivus:5.3809984):2.0337279):2.411662):1.785036,((((((Pholidoscelis_maynardi:1.9409246,Pholidoscelis_lineolatus:1.9409246):0.9942078,Pholidoscelis_taeniurus:2.9351324):1.9273379,Pholidoscelis_chrysolaemus:4.8624703):2.1374482,(Pholidoscelis_dorsalis:4.4944396,Pholidoscelis_auberi:4.4944396):2.5054789):1.4894507,((Pholidoscelis_wetmorei:4.2756141,Pholidoscelis_polops:4.2756141):2.1432235,Pholidoscelis_exsul:6.4188377):2.0705315):0.2568411,((((Pholidoscelis_pluvianotatus:1.3330921,Pholidoscelis_griswoldi:1.3330921):1.4073988,Pholidoscelis_erythrocephalus:2.7404909):1.4403906,((Pholidoscelis_corvinus:0.0016052,Pholidoscelis_corax:0.0016052):8.1e-06,Pholidoscelis_plei:0.0016133):4.1792681):1.5969095,Pholidoscelis_fuscatus:5.7777909):2.9684193):2.8652141):3.6902152,((((((((((Kentropyx_sp:0.5864703,Kentropyx_paulensis:0.5864703):1.3349455,Kentropyx_viridistriga:1.9214158):0.9095627,Kentropyx_vanzoi:2.8309785):1.577717,Kentropyx_altamazonica:4.4086956):0.5733432,Kentropyx_pelviceps:4.9820387):0.7794312,Kentropyx_calcarata:5.7614699):1.0943459,(Kentropyx_striata:1.0844757,Kentropyx_borckiana:1.0844757):5.77134):3.8155551,(((((Cnemidophorus_splendidus:0.2349806,Cnemidophorus_arenivagus:0.2349806):0.8274431,Cnemidophorus_lemniscatus:1.0624237):0.2388752,Cnemidophorus_ruatanus:1.301299):0.6956655,(Cnemidophorus_cryptus:1.996482,Cnemidophorus_gramivagus:1.996482):0.0004825):3.9216272,Cnemidophorus_vanzoi:5.9185917):4.7527791):2.1655784,Medopheos_edracanthus:12.8369492):1.0958167,(((((Ameiva_concolor:1.3142405,Ameiva_nodam:1.3142405):1.0364999,Ameiva_aggerecusans:2.3507404):3.2458282,(Ameiva_praesignis:4.8563812,Ameiva_ameiva:4.8563812):0.7401874):0.9531225,(Ameiva_parecis:3.7798847,Ameiva_jacuba:3.7798847):2.7698065):1.8883873,Ameiva_bifrontata:8.4380784):5.4946875):1.3688735):0.2307658,(((((Glaucomastix_littoralis:4.8252517,Glaucomastix_abaetensis:4.8252517):5.06e-05,Glaucomastix_cyanura:4.8253024):5.0506238,(Ameivula_ocellifera:7.516266,Glaucomastix_venetacauda:7.516266):2.3596601):3.7387322,(((Contomastix_celata:1.9732782,Contomastix_lacertoides:1.9732782):4.6197356,Contomastix_serrana:6.5930138):5.8e-05,Contomastix_vacariensis:6.5930718):7.0215865):0.9444721,Aurivela_longicauda:14.5591304):0.9732749):3.186578,Dicrodon_guttulatum:18.7189833):1.800972,Teius_teyou:20.5199553):9.7684688,((((((Tupinambis_longilineus:10.4932284,Tupinambis_quadrilineatus:10.4932284):1.2193443,(Tupinambis_cryptus:7.5161576,Tupinambis_teguixin:7.5161576):4.196415):3.2098429,Crocodilurus_amazonicus:14.9224156):2.4368707,((Salvator_rufescens:2.1044087,Salvator_duseni:2.1044087):4.6604493,Salvator_merianae:6.764858):10.5944283):1.0791311,Dracaena_guianensis:18.4384174):5.9355593,(Callopistes_maculatus:20.1101014,Callopistes_flavipunctatus:20.1101014):4.2638753):5.9144475);
