# Supplementary material for: Colonization of North America Boosted the Diversification of Whiptail Lizards
Source: Ecol Evol. 2024 Oct 23;14(10):e70418. doi: 10.1002/ece3.70418 (PMC11496772; doi:10.1002/ece3.70418)
Supplement: Supplementary file 1 — Data S1. [file ECE3-14-e70418-s001.zip › ece370418-sup-0005-FileS4.txt]

"Ameiva_aggerecusans" 1
"Ameiva_concolor" 1
"Ameiva_nodam" 1
"Ameiva_ameiva" 1
"Ameiva_praesignis" 0
"Ameiva_jacuba" 1
"Ameiva_parecis" 1
"Ameiva_bifrontata" 0
"Cnemidophorus_arenivagus" 1
"Cnemidophorus_splendidus" 1
"Cnemidophorus_lemniscatus" 0
"Cnemidophorus_ruatanus" 2
"Cnemidophorus_cryptus" 1
"Cnemidophorus_gramivagus" 1
"Cnemidophorus_vanzoi" 2
"Kentropyx_altamazonica" 1
"Kentropyx_paulensis" 1
"Kentropyx_sp" 1
"Kentropyx_viridistriga" 1
"Kentropyx_vanzoi" 1
"Kentropyx_pelviceps" 1
"Kentropyx_calcarata" 1
"Kentropyx_borckiana" 0
"Kentropyx_striata" 0
"Medopheos_edracanthus" 1
"Aspidoscelis_angusticeps" 2
"Aspidoscelis_rodecki" 2
"Aspidoscelis_motaguae" 2
"Aspidoscelis_cozumela" 2
"Aspidoscelis_maslini" 2
"Aspidoscelis_communis" 2
"Aspidoscelis_burti" 2
"Aspidoscelis_velox" 2
"Aspidoscelis_stictogrammus" 2
"Aspidoscelis_costatus" 2
"Aspidoscelis_scalaris" 2
"Aspidoscelis_gularis" 2
"Aspidoscelis_laredoensis" 2
"Aspidoscelis_inornatus" 2
"Aspidoscelis_preopatae" 2
"Aspidoscelis_sexlineatus" 2
"Aspidoscelis_calidipes" 2
"Aspidoscelis_tesselatus" 2
"Aspidoscelis_maximus" 2
"Aspidoscelis_ceralbensis" 2
"Aspidoscelis_hyperythrus" 2
"Aspidoscelis_deppii" 2
"Aspidoscelis_lineattissimus" 2
"Aspidoscelis_guttatus" 2
"Holcosus_amphigrammus" 2
"Holcosus_sinister" 2
"Holcosus_gaigeae" 2
"Holcosus_hartwegi" 2
"Holcosus_stuarti" 2
"Holcosus_leptophrys" 2
"Holcosus_parvus" 2
"Holcosus_thomasi" 2
"Holcosus_undulatus" 2
"Holcosus_pulcher" 2
"Holcosus_festivus" 0
"Holcosus_quadrilineatus" 2
"Pholidoscelis_auberi" 2
"Pholidoscelis_dorsalis" 2
"Pholidoscelis_chrysolaemus" 2
"Pholidoscelis_lineolatus" 2
"Pholidoscelis_maynardi" 2
"Pholidoscelis_taeniurus" 2
"Pholidoscelis_exsul" 2
"Pholidoscelis_polops" 2
"Pholidoscelis_wetmorei" 2
"Pholidoscelis_plei" 2
"Pholidoscelis_erythrocephalus" 2
"Pholidoscelis_griswoldi" 2
"Pholidoscelis_pluvianotatus" 2
"Pholidoscelis_fuscatus" 2
"Ameivula_ocellifera" 1
"Glaucomastix_venetacauda" 1
"Glaucomastix_abaetensis" 1
"Glaucomastix_cyanura" 1
"Glaucomastix_littoralis" 1
"Contomastix_celata" 1
"Contomastix_lacertoides" 1
"Contomastix_serrana" 1
"Contomastix_vacariensis" 1
"Aurivela_longicauda" 1
"Dicrodon_guttulatum" 1
"Teius_teyou" 1
"Callopistes_flavipunctatus" 1
"Callopistes_maculatus" 1
"Crocodilurus_amazonicus" 1
"Tupinambis_cryptus" 0
"Tupinambis_teguixin" 0
"Tupinambis_longilineus" 1
"Tupinambis_quadrilineatus" 1
"Salvator_duseni" 1
"Salvator_rufescens" 1
"Salvator_merianae" 1
"Dracaena_guianensis" 1
